# Supplementary material for: Carbonized Nickel Complex of Sodium Pectate as Catalyst for Proton-Exchange Membrane Fuel Cells
Source: Membranes (Basel). 2023 Jun 30;13(7):635. doi: 10.3390/membranes13070635 (PMC10384383; doi:10.3390/membranes13070635)
Supplement: Supplementary file 1 [file membranes-13-00635-s001.zip]

Archive with 1 entries (1 files):
- membranes-2383934-supplementary.pdf
